# Supplementary material for: Machine-Learning Techniques for Feature Selection and Prediction of Mortality in Elderly CABG Patients
Source: Healthcare (Basel). 2021 May 7;9(5):547. doi: 10.3390/healthcare9050547 (PMC8151160; doi:10.3390/healthcare9050547)
Supplement: Supplementary file 1 [file healthcare-09-00547-s001.zip]

Archive with 1 entries (1 files):
- healthcare-1171821-supplementary.pdf
